# Supplementary material for: First trimester screening of circulating C19MC microRNAs and the evaluation of their potential to predict the onset of preeclampsia and IUGR
Source: PLoS One. 2017 Feb 9;12(2):e0171756. doi: 10.1371/journal.pone.0171756 (PMC5300267; doi:10.1371/journal.pone.0171756)
Supplement: S1 Table — (XLS) [file pone.0171756.s001.xls]

## Sheet: Normal pregnancies
UPN	Cohort	Maternal age (years)	Primiparity (Y/N)	GA at sampling (weeks)	GA at delivery (weeks)	Mode of delivery (vaginal/Cesarean section-CS)	Fetal birth weight (g)	Fetal sex (boy/girl)	Relative expression of C19MC microRNAs
									miR-516b-5p	miR-517-5p	miR-518b	miR-520a-5p	miR-520h	miR-525-5p
2462	Normal pregnancies	31	Y	13	40.56	vaginal	3020	boy	1.20127	2.67338	3.40254	5.47255	1.42505	9.23052
2568	Normal pregnancies	33	N	12	39.28	vaginal	3010	girl	0.371585	3.37249	9.09493	14.0633	1.33091	8.76596
2399	Normal pregnancies	31	Y	12	41.56	vaginal	4220	boy	1.55085	0.469538	5.59548	1.96096	1.68706	25.2684
2396	Normal pregnancies	33	N	12	41.42	CS	3710	girl	0.0753088	2.46154	1.38359	0.673016	0.483039	13.0503
2434	Normal pregnancies	30	Y	12	38.84	CS	3020	girl	0.442888	5.91555	5.24707	1.30262	2.89831	41.3442
2465	Normal pregnancies	28	Y	12	41.56	vaginal	4110	girl	0.141685	1.69956	1.51505	0.958674	0.577388	13.2023
2544	Normal pregnancies	30	Y	12	38.7	vaginal	2930	boy	0.178558	1.52231	0.937189	0.656293	0.341406	9.87727
2552	Normal pregnancies	32	N	12	40.56	vaginal	4240	boy	0.0466675	0	0.889128	1.29142	0.998692	12.0584
2562	Normal pregnancies	33	N	12	40.42	vaginal	2930	boy	0.99121	6.43443	4.98852	3.68423	3.19865	38.0036
2620	Normal pregnancies	34	Y	12	39.42	CS	3960	girl	0.365657	1.48933	1.11877	2.2471	0.744613	23.7682
2625	Normal pregnancies	31	Y	12	38.56	vaginal	2930	girl	0.304563	3.176	1.11896	2.16469	0.7125	33.6133
2635	Normal pregnancies	27	N	12	38	vaginal	3080	boy	0.214844	0.437973	1.41437	2.14475	0.393562	8.76596
2432	Normal pregnancies	29	Y	13	40.28	vaginal	3870	girl	0.124056	0.833736	0.781768	1.32787	0.184835	6.97388
2640	Normal pregnancies	33	N	12	38.56	vaginal	3010	boy	0.0743261	3.44025	2.65997	1.30918	0.554444	12.3374
2660	Normal pregnancies	36	N	12	39	vaginal	3260	girl	0.556156	6.92883	1.49528	1.80127	0.274859	7.32111
2843	Normal pregnancies	30	Y	12	41	vaginal	3410	girl	0.279838	1.97077	0.725432	3.19012	0.283312	7.08964
2854	Normal pregnancies	37	N	13	41	vaginal	4320	boy	0.15931	1.0031	2.01232	0.757471	0.582493	3.55663
2860	Normal pregnancies	33	N	12	38.42	vaginal	3080	boy	0.550232	3.76099	1.28077	1.00157	0.555444	4.53173
5030	Normal pregnancies	38	N	10.28	38	vaginal	3120	girl	0.394969	1.08385	0.62712	1.87646	0.326479	6.68771
5035	Normal pregnancies	27	N	10.28	39.7	vaginal	3120	girl	0.0938898	2.3366	0.374831	1.0195	0.0707936	1.30189
5092	Normal pregnancies	35	N	10.14	39	vaginal	3890	girl	0.79524	3.37027	1.26331	1.65802	0.434766	6.07638
5117	Normal pregnancies	42	Y	10	39.42	vaginal	3130	girl	0.358442	5.92971	0.808776	2.08444	0.335949	4.1793
5124	Normal pregnancies	38	N	10.28	41.56	vaginal	4240	boy	0.251349	0.830851	0.239171	0.784237	0.242686	3.40466
5126	Normal pregnancies	29	Y	10.42	41.28	vaginal	3630	boy	0.901164	2.4624	1.36558	4.27704	0.329891	7.61299
5127	Normal pregnancies	28	Y	10.28	41.14	vaginal	2930	girl	2.06396	34.6399	2.73504	15.7002	0.757944	57.0009
5148	Normal pregnancies	28	N	10.7	41.42	vaginal	3050	boy	0.487344	1.89384	0.551645	0.402068	0.0989616	1.9556
5241	Normal pregnancies	32	N	10	40.42	vaginal	3060	girl	0.897424	0.0238026	0.282234	1.32108	0.123691	4.03303
5280	Normal pregnancies	35	N	10.42	41.28	vaginal	3970	boy	1.68975	2.19119	2.26375	3.74733	0.559734	10.5609
5315	Normal pregnancies	33	N	10.28	39.7	vaginal	3170	girl	0.810572	1.03091	0.603829	1.31254	0.102836	7.84005
5420	Normal pregnancies	35	N	10.42	38	vaginal	2950	boy	0.866254	10.044	0.774111	2.47635	0.541023	16.9612
5484	Normal pregnancies	29	Y	10	40.42	vaginal	3020	boy	0.0588776	2.03258	0.320226	0.975499	0.444194	1.80077
5496	Normal pregnancies	33	N	10.14	41	vaginal	3010	boy	0.226717	7.02312	0.565858	0.723975	0.344939	7.48298
5581	Normal pregnancies	36	N	10.14	38.14	vaginal	3130	boy	0.545523	14.5169	0.141249	3.36268	0.197109	15.1339
5607	Normal pregnancies	41	Y	10	38	CS	2930	girl	1.01032	6.79259	0.581948	7.32568	0.723373	33.2426
5648	Normal pregnancies	32	N	10.7	38.28	vaginal	3020	girl	1.35897	38.2957	1.30859	7.09456	2.01442	22.1451
5692	Normal pregnancies	38	Y	10.42	40.56	vaginal	3540	girl	2.97515	48.6363	0.635742	10.7303	1.15382	60.6112
5516	Normal pregnancies	27	N	10.14	39.7	vaginal	4290	girl	0.00102214	3.18449	0.500403	1.73636	0.398531	0.837907
5526	Normal pregnancies	36	Y	10.14	41.56	vaginal	4240	boy	0.227409	3.88728	0.538479	4.60807	0.182234	12.0396
5668	Normal pregnancies	32	N	10	38.56	vaginal	3450	girl	0.513082	15.679	0.559501	5.80547	0.364316	27.3594
5686	Normal pregnancies	37	N	10	39.7	vaginal	3320	girl	0.0408608	28.3802	3.33309	13.2527	0.914441	34.3911
5799	Normal pregnancies	39	N	10.28	41.56	vaginal	3710	girl	0.794138	4.59563	0.04327	0.600532	0.0389283	3.1705
5881	Normal pregnancies	34	Y	10.28	38.14	vaginal	3100	boy	0.517332	1.16462	0.302942	4.38952	0.170549	7.70723
5985	Normal pregnancies	32	N	10.7	40.56	vaginal	3960	girl	0.0810785	0.348544	0.0565967	1.24769	0.040255	3.65219
6000	Normal pregnancies	28	Y	10.56	40.42	vaginal	3010	boy	0.48237	0.666563	0.491125	0.552028	0.143957	2.42572
6054	Normal pregnancies	31	N	10.42	39.42	vaginal	4340	boy	0.0805826	2.46966	0.047845	0.06745	0.13476	1.72681
6061	Normal pregnancies	27	Y	10	41.42	vaginal	4330	boy	0.416016	2.82042	0.177306	1.24583	0.0689389	4.69821
5945	Normal pregnancies	34	N	10.28	38.24	vaginal	3030	boy	0.101719	1.28064	0.0630728	0.403758	0.0594826	0.951261
5959	Normal pregnancies	30	Y	10.56	40.28	vaginal	3080	girl	0.170355	1.98077	0.074597	0.903009	0.115576	4.4043
6077	Normal pregnancies	31	Y	10.56	38.84	vaginal	3230	boy	11.7067	19.2938	0.800882	1.04089	2.06603	24.5459
6082	Normal pregnancies	30	Y	10.42	39	vaginal	2940	boy	0.273339	4.44771	0.0433015	0.816097	0.255211	6.90797
6108	Normal pregnancies	35	Y	10.28	40.42	vaginal	3060	girl	0.085859	1.72622	0.0508366	0.429912	0.0680464	8.46149
6163	Normal pregnancies	39	Y	10	38.84	vaginal	2980	boy	0.0156609	0.554963	0.0263457	0.161383	0.0262965	1.64514
6206	Normal pregnancies	37	N	10.56	39.56	vaginal	3880	boy	0.0899185	1.51931	0.690117	0.29783	0.0531352	1.7112
6212	Normal pregnancies	32	N	10.14	41.14	vaginal	3870	boy	0.0460633	0.258747	0.0499321	0.300693	0.0278624	2.06532
6243	Normal pregnancies	34	Y	10	41.56	vaginal	3870	girl	0.0333276	0.462207	0.18853	0.285916	0.0295246	0.0949467
6296	Normal pregnancies	27	Y	10.28	40.84	vaginal	4130	boy	0.0774743	1.54377	0.0479529	0.404262	0.0548929	6.28696
6381	Normal pregnancies	33	Y	10	41.56	vaginal	4340	girl	0.127248	2.03145	0.184087	0.58801	0.0520634	1.7793
6427	Normal pregnancies	32	Y	10.7	38.84	vaginal	2960	boy	0.0512772	2.38553	0.484263	0.421619	0.147544	0.240751
	mean	32.7069		10.8655	39.9072		3450.69		0.67841	5.71389	1.20446	2.62824	0.542099	12.1361
	SE	0.4864		0.1214	0.1596		66.62		0.207116	1.27172	0.217041	0.45212	0.088627	1.7866
	range
	minimal value	27		10	38		2930
	maximal value	42		13	41.56		4340

## Sheet: Preeclampsia
UPN	Cohort	Maternal age (years)	Primiparity (Y/N)	GA at sampling (weeks)	GA at delivery (weeks)	Delivery before 34th week (Y/N)	Live births (Y/N)	Mode of delivery (vaginal/Cesarean section-CS)	Fetal birth weight (g)	Fetal sex (boy/girl)	Severity of the disease with respect to clinical signs (mild/severe)	Superimposed preeclampsia (Y/N)	Presence of oligo/anhydramnion (Y/N)	Ultrasonography (biometry)	Doppler ultrasound parameters during the onset of the disease										Relative expression of C19MC microRNAs
														EFW (g) / EFW percentile / GA (weeks) (Astraia)	Umbilical artery PI	Normal/abnormal Umbilical artery PI ( ~ / ­)	Middle cerebral artery PI	Normal/abnormal Middle cerebral artery PI ( ~ / ¯ )	Cerebroplacental ratio	Centralization of fetal circulation (Y/N)	Average Uterine artery PI	Normal/abnormal Uterine artery PI ( ~ / ­ )	Uterine artery notching	Medication during pregnancy	miR-516b-5p	miR-517-5p	miR-518b	miR-520a-5p	miR-520h	miR-525-5p
5032	Preeclampsia	27	Y	10.14	40.28	N	Y	CS	3000	boy	mild	N	N	3424 / 55 / 39+1	0.68	~	ND	ND	ND	ND	ND	ND	ND	Vasocardin	1.17407	15.722	0.92307	7.93738	0.268085	17.4163
5150	Preeclampsia	27	Y	10.42	37.14	N	Y	CS	3860	boy	mild	N	N	3586 / 92,8 / 36+5	0.84	~	ND	ND	ND	ND	ND	ND	ND	Vasocardin	0.715197	7.20108	14.3742	1.34096	2.55126	7.34322
5045	Preeclampsia	27	Y	13.28	32.28	Y	Y	CS	1690	girl	mild	N	N	1468 / 10,5 / 31+3	0.86	~	ND	ND	ND	ND	ND	ND	ND	Vasocardin	0.0988382	3.42134	0.655384	1.32419	0.449335	5.82038
5969	Preeclampsia	29	Y	10	40.7	N	Y	vaginal	3440	girl	mild	N	N	3087 / 40.0 / 38+0	0.94	~	ND	ND	ND	ND	ND	ND	ND	Vasocardin	0.126957	1.18326	0.0221042	1.09404	0.0673589	4.25722
6218	Preeclampsia	30	Y	10	37.14	N	Y	vaginal	2770	boy	mild	Y	N	? / 24.0 / 36+6	1.22	~	1.38	~	1.13	Y	ND	ND	ND	Vasocardin, Dopegyt	0.0416428	3.3309	2.79232	0.377386	0.0192048	0.788516
2637	Preeclampsia	30	N	13.14	36	N	Y	CS	2480	boy	mild	Y	N	2656 / 33,4 / 36+0	0.93	~	1.68	~	1.81	N	ND	ND	ND	Dopegyt	0.273216	0.805336	0.364038	0.906521	0.176069	2.65601
2618	Preeclampsia	31	N	13.56	37.7	N	Y	CS	3220	girl	mild	N	N	? / 72,2 / 37+2	0.96	~	ND	ND	ND	ND	ND	ND	ND	Vasocardin, Dopegyt	11.9817	107.364	45.8981	34.2163	50.4231	264.342
5152	Preeclampsia	32	Y	10.56	35.56	N	Y	CS	2410	boy	severe	N	N	2230 / 65,5 / 32+6	1.14	~	1.8	~	1.58	N	ND	ND	ND	Vasocardin, Lomir	0.389154	0.755583	1.01636	0.343793	0.0791489	1.86932
5502	Preeclampsia	33	N	10.28	21.42	Y	N	CS	ND	boy	severe	N	ND	ND	ND	ND	ND	ND	ND	ND	ND	ND	ND	Vasocardin	0.596818	11.4253	0.563705	3.82739	0.075142	12.8137
5689	Preeclampsia	33	N	10	29.14	Y	Y	CS	1230	girl	severe	N	N	393g / ? / 20+5	ND	ND	ND	ND	ND	ND	ND	ND	ND	Vasocardin, Lomir, Prestarium	0.3717	6.59587	0.133352	1.6508	0.105441	4.52592
5316	Preeclampsia	33	Y	10.28	28	Y	Y	CS	930	boy	severe	N	N	923 / 18.0 / 27+5	1.31	~	1.73	~	1.32	N	1.36	↑	no	Zorem, Vasocardin, Prestarium	0.946525	0.876552	0.929265	0.809253	0.191559	4.9236
2671	Preeclampsia	35	N	12.84	30	Y	Y	CS	1140	girl	severe	N	N	? / 17,9 / 30+0	1.7	↑	1.2	↓	0.7	Y	ND	ND	ND	Vasocardin, Lomir	1.47107	31.9715	3.41506	3.21822	1.64685	20.6807
2397	Preeclampsia	35	Y	13	30.14	Y	Y	CS	1300	boy	severe	N	N	1223 / 13,4 / 29+6	1.54	~	ND	ND	ND	ND	1.45	↑	no	Vasocardin, Dopegyt	4.15173	2.59505	0.470026	0.496327	0.130495	1.94028
5659	Preeclampsia	37	Y	10.28	35.84	N	Y	CS	3490	boy	severe	N	N	? / 89.0 / 33+6	1.08	~	1.74	~	1.61	N	ND	ND	ND	Vasocardin, Dopegyt	3.43453	70.398	1.17179	26.0482	0.862121	64.025
2626	Preeclampsia	37	N	13	35.84	N	Y	CS	2600	girl	severe	N	N	2551 / 37,6 / 35+2	1	~	ND	ND	ND	ND	ND	ND	ND	Vasocardin, Lomir	0.356176	51.3507	47.1721	10.4989	42.9552	112.885
6106	Preeclampsia	38	Y	10.42	36.56	N	Y	CS	2540	boy	severe	N	N	2685 / 44,9 / 35+4	1.1	~	1.63	~	1.47	N	1.25	↑	bilateral notch	Nepressol	0.119159	1.72054	0.0175093	0.255335	0.0358089	2.71436
6202	Preeclampsia	39	Y	10.42	37.42	N	Y	CS	3630	boy	severe	Y	N	2646 / 64,3 / 34+4	1.06	~	ND	ND	ND	ND	ND	ND	ND	Dopegyt	0.091237	1.77284	1.10031	0.136944	0.0486678	1.06778
5585	Preeclampsia	42	Y	10.14	37.7	N	Y	CS	2590	girl	severe	N	N	ND	ND	ND	ND	ND	ND	ND	ND	ND	ND	Vasocardin	1.95404	38.8896	0.359612	12.9665	0.63284	28.5984
6294	Preeclampsia	42	Y	10	38.14	N	Y	CS	3460	girl	severe	N	N	2844 / 33.1 / 37+0	1.15	~	3	~	2.6	N	0.69	~	no	Vasocardin, Nepressol	0.0378218	0.474001	0.264303	0.343091	0.0462457	1.11093
5239	Preeclampsia	42	N	13.14	38.14	N	Y	CS	3570	girl	severe	N	N	3705 / 89,6 / 37+5	0.75	~	1.24	~	1.65	N	ND	ND	ND	Vasocardin, Dopegyt	0.248965	4.83901	0.593045	0.949383	0.108752	2.94407
5944	Preeclampsia	42	Y	10	39.84	N	Y	CS	3200	boy	severe	N	N	1677 / 75.8 / 30+1	1.02	~	1.8	~	1.76	N	ND	ND	ND	Vasocardin	1.47658	10.4945	1.09033	1.02841	0.489714	11.9498
	mean	34.3333		11.1857	34.999				2627.5																1.43129	17.7708	5.87267	5.22711	4.82678	27.3654
	SE	1.1282		0.3117	1.0488				205.93																0.580298	6.1078	3.02445	1.98415	3.05091	13.1867
	range
	minimal value	27		10	21.42				930
	maximal value	42		13.56	40.7				3860

## Sheet: IUGR
UPN	Cohort	Maternal age (years)	Primiparity (Y/N)	GA at sampling (weeks)	GA at delivery (weeks)	Delivery before 34th week (Y/N)	Live births (Y/N)	Mode of delivery (vaginal/Cesarean section-CS)	Fetal birth weight (g)	Fetal sex (boy/girl)	Ultrasonography (biometry)	Presence of oligo/anhydramnion (Y/N)	Doppler ultrasonography monitoring during the onset of the disease											Relative expression of C19MC microRNAs
											EFW (g) / EFW percentile / GA (weeks) (Astraia)		Umbilical artery PI	Normal/abnormal Umbilical artery PI ( ~ / ­ )	Absent or reversed end-diastolic velocity waveforms in the umbilical artery (Y/N)	Middle cerebral artery PI	Normal/abnormal Middle cerebral artery PI ( ~ / ¯ )	Cerebroplacental ratio	Centralization of fetal circulation (Y/N)	Average Uterine artery PI	Normal/abnormal Uterine artery PI ( ~ / ­ )	Uterine artery notching	Medication during pregnancy	miR-516b-5p	miR-517-5p	miR-518b	miR-520a-5p	miR-520h	miR-525-5p
5174	IUGR	27	Y	10.42	33.84	Y	Y	CS	1530	girl	1592 / 1,7 / 33+5	N	1.78	↑	N	1.61	~	0.9	Y	1.19	↑	bilateral notch	no	0.103146	0.279605	0.272601	0.753883	0.0574485	2.4269
5281	IUGR	27	Y	10.42	37.84	N	Y	CS	2380	boy	1680 / 2,9 / 34+6	Y	1.04	~	N	ND	ND	ND	ND	ND	ND	ND	no	0.441554	3.50232	2.95767	1.951	0.38593	4.24264
5122	IUGR	30	Y	10.7	32	Y	Y	CS	1348	girl	1163/ 1,6 / 31+0	N	1.54	↑	N	1.84	~	1.19	Y	1.31	↑	bilateral notch	no	3.20797	31.4418	5.73846	20.0039	1.76499	50.7826
2634	IUGR	31	N	13.28	36.28	N	Y	CS	2180	girl	2064 / 5,1 / 35+3	N	1.18	~	N	2.2	~	1.86	N	ND	ND	ND	no	2.39863	9.07824	4.55677	3.47524	1.65946	21.4107
5482	IUGR	32	N	10.14	36.14	N	Y	CS	2240	boy	2189 / 8,3 / 35+4	Y	0.7	~	N	1.55	~	2.4	N	1.06	↑	no	no	0.707897	11.7294	0.644639	6.71581	0.20384	12.9373
5666	IUGR	33	Y	10.7	37	N	Y	CS	2230	girl	1861 / 0,8 / 36+0	N	1	~	N	1.3	~	1.3	Y	0.94	~	no	no	0.0193096	0.823284	0.165186	0.5235	0.0966432	3.68104
5688	IUGR	34	Y	10	38.42	N	Y	CS	2790	boy	2600 / 6,9 /38+3	N	1.17	↑	N	1.65	~	1.41	N	0.91	~	no	no	0.082085	2.5991	0.177447	0.661729	0.103343	4.32804
5788	IUGR	35	Y	10.42	38.84	N	Y	vaginal	2640	girl	2375 / 1,9 / 38+5	N	0.97	~	N	1.73	~	1.78	N	0.7	~	no	Zoloft	0.310575	1.9807	0.0609602	0.790377	0.0334144	3.85241
5885	IUGR	33	Y	10.28	36.42	N	Y	CS	2390	boy	1994 / 2,3 / 35+6	N	0.9	~	N	1.33	~	1.48	Y	0.64	~	no	no	0.324201	1.30393	0.519596	0.541136	0.0966064	6.1612
5983	IUGR	33	N	10.56	37.7	N	Y	vaginal	2230	girl	2268 / 3,3 / 37+1	N	1.04	~	N	1.81	~	1.74	N	0.96	~	no	no	0.730275	24.2139	0.428736	2.90737	0.60883	16.083
5990	IUGR	34	Y	10	37	N	Y	CS	1770	girl	1761 / 0,8 / 35+3	N	1.06	~	N	1.45	~	1.37	Y	0.47	~	no	no	0.0346047	3.395	0.0947232	0.328716	0.0964224	2.82924
6050	IUGR	35	Y	10.56	38.28	N	Y	CS	2330	girl	2447 / 4,1 / 38+1	N	1	~	N	1.2	~	1.2	Y	ND	ND	ND	no	0.107054	0	0.0383259	0.274621	0.0193143	0.973506
6056	IUGR	36	N	10.28	28.28	Y	Y	CS	746	boy	621 / 1,5 / 26+4	N	1.71	↑	Y	1.1	↓	0.64	Y	2.76	↑	bilateral notch	Methylprednisolone, Plaquenil, Detralex	0.221382	1.19244	0.164923	0.551989	0.057602	2.20926
6081	IUGR	37	N	10.84	36.28	N	Y	CS	2070	girl	2256 / 6,2 / 36+2	N	1.5	↑	N	1.3	~	0.87	Y	0.7	~	no	no	0.261777	1.99773	0.107683	0.901102	0.185702	2.68266
6161	IUGR	39	Y	10.28	37.14	N	Y	CS	2840	boy	2465 / 9,2 / 37+0	N	1.25	↑	N	1.2	~	0.96	Y	ND	ND	ND	no	0.101174	1.66476	0.0162638	0.0433721	0.0202802	0.276703
6236	IUGR	41	Y	10.7	35.84	N	Y	CS	1660	girl	1652 / 0,8 / 34+5	N	1.5	↑	N	1.25	~	0.83	Y	1.15	↑	no	no	0.101903	4.76281	0.468595	0.115232	0.18008	1.48969
6368	IUGR	42	N	10.42	39	N	Y	vaginal	2450	girl	2594 / 6,7 / 38+3	N	1.09	↑	N	1.36	~	1.25	Y	ND	ND	ND	no	0.0756122	2.16379	0.698515	0.111095	0.0956469	2.71897
6424	IUGR	43	Y	10.56	35.42	N	Y	CS	1610	boy	1224 / 0,1 / 33+4	N	1	~	N	1.5	~	1.5	N	2.01	↑	no	no	0.0380255	0	0.430091	0.0708746	0.0405238	0.342485
	mean	34.5556		10.5867	36.2067				2079.67															0.514844	5.67382	0.97451	2.26228	0.317004	7.74602
	SE	1.0824		0.1681	0.6208				127.48															0.205163	0.94845	0.393143	1.11585	0.12454	2.8715
	range
	minimal value	27		10	28.28				746
	maximal value	43		13.28	39				2840
